# Supplementary material for: Anti-Methanogenic Effect of Phytochemicals on Methyl-Coenzyme M Reductase—Potential: In Silico and Molecular Docking Studies for Environmental Protection
Source: Micromachines (Basel). 2021 Nov 19;12(11):1425. doi: 10.3390/mi12111425 (PMC8617884; doi:10.3390/mi12111425)
Supplement: Supplementary file 1 [file micromachines-12-01425-s001.zip]

Archive with 1 entries (1 files):
- micromachines-1387081-supplementary.pdf
